# Supplementary material for: The history of chromosomal instability in genome doubled tumors
Source: Cancer Discov. Author manuscript; Available in PMC 2024 Sep 19. (PMC7616501; doi:10.1158/2159-8290.CD-23-1249)
Supplement: Supplementary Table 1 [file EMS197414-supplement-Supplementary_Table_1.xlsx]

## Sheet: Sheet1
Major Copy Number	Minor Copy Number	Number of Routes in WGD Tumor	Timed by GRITIC
3	0	3	Yes
3	1	3	Yes
3	2	6	Yes
3	3	6	Yes
4	0	8	Yes
4	1	8	Yes
4	2	16	Yes
4	3	24	Yes
4	4	36	Yes
5	0	17	Yes
5	1	17	Yes
5	2	34	Yes
5	3	51	Yes
5	4	136	Yes
5	5	153	Yes
6	0	45	Yes
6	1	45	Yes
6	2	90	Yes
6	3	135	Yes
6	4	360	Yes
6	5	765	No
7	0	113	Yes
7	1	113	Yes
7	2	226	Yes
7	3	339	Yes
7	4	904	No
7	5	1921	No
8	0	302	Yes
8	1	302	Yes
8	2	604	No
8	3	906	No
8	4	2416	No
8	5	5134	No
9	0	795	No
9	1	795	No
9	2	1590	No
9	3	2385	No
9	4	6360	No
9	5	13515	No
10	0	2139	No
10	1	2139	No
10	2	4278	No
10	3	6417	No
10	4	17112	No
10	5	36363	No
